# Supplementary material for: Prehospital Extremity Fracture Management in Low and Middle‐Income Countries: A Scoping Review of Lay First Responders and Traditional Bonesetters
Source: World J Surg. 2025 Jul 11;49(8):2255–63. doi: 10.1002/wjs.12678 (PMC12338382; doi:10.1002/wjs.12678)
Supplement: Supplementary file 1 — Table S2 [file WJS-49-2255-s001.xlsx]

## Sheet: Sheet1
Title	Author	Publication Year	Setting	Study Type	LMIC Status	Occupation of Provider/Trainee	Training Duration	Treatments	Use of bone setter	Reasons for using or not using bone setter	Outcomes	Cost of Training	Cost of TBS vs hospital	Clinical Impact	N trained/assessed	NOS scoring (selection, comparability, outcome)	Summary
Bone setters' gangrene.	H.C. Nwadiaro	2007	Nigeria	Literature Review	Lower-middle income	TBS	N/A	herbal medicine, scarification, splint	N/A	TBS services are cheaper, quicker to heal, more accessible, have better outcomes, and more trustworthy	57-77% of limb amputations and 26.7% of mortality were secondary to TBS splinting. Other adverse outcomes included blisters, pressure sores, volkmann's ischaemia, crush syndrome, amputation, gangrene	N/A	N/A	Treatment by untrained TBS can lead to preventable complications and mortality, but can be combated with fracture management education and primary healthcare integration	112	3;2;3	This guest lecture, supported by a literature review, taught residents about the dangers of TBS practices and preventable outcomes across Nigeria and Ethiopia
Can traditional bonesetters become trained technicians? Feasibility study among a cohort of Nigerian traditional bonesetters.	Onyemaechi et al.	2020	Nigeria	Qualitative Cohort Study	Lower-middle income	TBS, orthopedists	N/A	N/A	70-90% of primary fracture care managed by TBS	TBS services are cheaper, more accessible, more trustworthy, quicker to heal, and don't require insurance	amputation, septicemia, tetanus, chronic osteomyelitis, volkmann's contracture, permanent deformity, gangrene	N/A	TBS: 5000 naira	TBS should be integrated into primary health system with standardized training and practices to promote collaboration with orthopedic surgeons	5 TBS and 8 orthopedic surgeons	4;2;2	Two separate focus groups of TBS and orthopedic surgeons were assembled in Nigeria to gather information about TBS training, TBS and orthopedic surgeon's perceptions of each other, and the potential for collaboration
Complications of fracture treatment by traditional bonesetters in southwest Nigeria.	OlaOlorun et al.	2001	Nigeria	Nonrandomized Controlled Trial	Lower-middle income	TBS	N/A	herbal medicine, dressing	85% of presented femoral fractures had been seen by a TBS prior	TBS services are cheaper, more trustworthy, and align with cultural beliefs	malunion (58.3%), nonunion (25%), amputation secondary to gangrene (2.8%), quadriparesis (2.8%), volkmann's contracture (2.8%), fixed knee flexion deformity (2.8%), osteomyelitis (2.8%)	N/A	TBS: 3385 naira (~USD$30) Hospital care: 12,500 naira (~USD$130)	Treatment by TBS can lead to serious complications without standardization of pratice, so fracture care should be implemented into health insurance schemes to reduce hospital costs	36	4;2;3	In this non-randomized controlled study, the outcomes of 36 patients presenting to the hospital, who were previously treated by TBS, were analyzed
Complications of treatment of musculoskeletal injuries by bone setters.	Dada et al.	2009	Nigeria	Prospective Cohort Study	Lower-middle income	TBS	N/A	herbal medicine, splint, manipulation, massage	121 patients in study group	TBS services are cheaper, more accessible, quicker to heal, more trustworthy, and recommended by family and friends	168 complications out of 155 injuries: avascular nercrosis (5.4%), bony ankylosis (1.2%), chronic osteomyelities (3.6%), gangrene (16.6%), heterotypic calcification (3.0%), joint instability (1.8%), malunion (16.1%), nonunion (16.1%), osteoarthritis (6.6%), shortening (10.1%), soft tissue injury (9.5%), stiffness (10.8%), volkmann's contracture (0.6%), wound infection (4.8%)	N/A	TBS: USD $18-380 Orthopaedic Hospital: USD $34-98.	By choosing TBS over prehospital care, patients increase their risk of adverse outcomes, but a solution must account for its integral role in Nigerian culture	121	4;1;2	This prospective study analyzed the outcomes, reasons for attending a TBS, and perception of TBS for patients presenting to the hospital with complications after receiving fracture treatment by a TBS
Designing and implementing a practical prehospital emergency trauma care curriculum for lay first responders in Guatemala.	Delaney et al.	2020	Guatemala	Nonrandomized Interventional Study	Middle income	varying	5 hrs	splint	N/A	N/A	increase between pre- and post-test scores for fracture management	N/A	N/A	A 5-hour, low cost course improves knowledge of fracture splinting in laypeople	354	4;1;1	In this study, 354 first responders underwent a five hour training course to improve knowledge scene safety, triage, airway management, cardiopulmonary resuscitation, fracture management, and victim transport.
Determinants of utilization of traditional bone setters in Ilorin, north central Nigeria.	Aderibigbe et al.	2013	Nigeria	Qualitative Cross Sectional Study	Lower-middle income	TBS	N/A	N/A	52.3% survey respondents had used TBS	TBS services are cheaper, more accessible, more trustworthy, and align with cultural beliefs	malunion/nonunion (43%), gangrene, amputation, septicemia, acute compartmental syndrome, tetanus, deformities, chronic osteomyelitis, mortality	N/A	N/A	Level of education is not a significant factor in choosing to patronize TBS and patrons must be informed on risk for complications	400	4;1;2	This study analyzed the factors influencing utilization of TBS practice in Nigeria via a cross-sectional survey.
Epidemiologic characteristics and pre-hospital care of traumatic injuries during the COVID-19 pandemic in an emerging and developing country: A single tertiary centre experience.	Soni et al.	2021	India	Prospective Observational Study	Middle income	N/A	N/A	none prehospital	None noted	N/A	N/A	N/A	N/A	Collaboration between care centers and communities in India can address prehospital care deficits	1044	4;2;1	This prospective observational study explores the deficits that exist in fracture care in India, specifically in terms of prehospital care and referrals.
Evaluation of a Lay First Responder Program in Sierra Leone as a Scalable Model for Prehospital Trauma Care	Eisner et al.	2020	Sierra Leone	Nonrandomized Interventional Study	Low income	transportation providers	5 hrs	splint	N/A	N/A	N/A	$5.09 per first aid kit	N/A	Significant fracture management knowledge aquisition post-course (39.1% pre, 69.5% post), with significant decay after nine months	4529	4;2;3	In this study, instructors led a prehospital trauma course for lay first responders, who then went on to train other lay first responders. Knowledge improvement and decay were measured.
Factors affecting utilization of traditional bonesetters in the Northern Region of Ghana.	Yempabe et al.	2021	Ghana	Nonrandomized Mixed Methods Study	Lower-middle income	TBS	N/A	N/A	52% to 78% of people in Ghana utilize TBS	TBS services are cheaper, more accessible, quicker to heal, and align with cultural beliefs. Orthodox services have radiography and proper pain/wound management.	gangrene, amputation	N/A	N/A	Orthodox medicine is more effective for pain/wound management (78.1% respondents), complicated fractures (65.6% respondents), and x-ray access	64	4;2;1	This mixed-methods study utilized semi-structured interviews of TBS and focus group discussions among TBS clients to identify motivations for relying on TBS.
First Aid Practices for Injured Children in Rural Ghana: A Cluster-Random Population-Based Survey.	Gyedu	2021	Ghana	Randomized Population Survey Study	Lower-middle income	caregivers	N/A	N/A	43% survey respondents utilize TBS	TBS services are cheaper, more accessible, and align with cultural beliefs	20% of caregivers employ potentially harmful first aid practice	N/A	N/A	Compared to other household injuries, caregivers are most likely to use harmful first aid practices to manage fractures	357	4;2;1	This study surveyed Ghanian households to learn about practices related to common household child injuries.
Fracture treatment by bonesetters in central Ghana: patients explain their choices and experiences.	Aries et al	2007	Ghana	Interview Study (Retrospective)	Lower-middle income	TBS (herbalists)	N/A	splint, herbal medicine, dressing, massage, fracture of equivalent bone	30.4% of patients used only TBS, 32.6% used TBS then hospital treament	TBS services are more accessible, have better outcomes, align with cultural beliefs, and recommended by family and friends. Orthodox services can treat more complex and emergency cases	N/A	N/A	TBS: range € 0-60 (average of 13), no payment required if TBS fails Hospital: range € 25-800 (average of 300)	A third of patients use just TBS, while a third use both TBS and orthodox treatment	46	4;2;1	In this study, fracture patients were categorized into three groups based on whether they presented to and stayed at a hospital, left the hospital to utilize a TBS, or patients who had utilized a TBS and presented to the hospital after. Themes among them and motivations for using a bonesetter were studied
Improvements in prehospital trauma care in an African country with no formal emergency medical services.	Mock et al.	2002	Ghana	Nonrandomized Interventional Study	Lower-middle income	transportation providers	6 hours	splint	N/A	N/A	Number of participants who had splinted had largest post-test increased compared to other categories	$3 per trainee	N/A	61% of drivers used first aid after the course, with 16% splinting injured extremities	71 who were trained AND completed follow-up interviews	4;2;2	In this study, cab and bus drivers were trained in basic pre-hospital trauma care and followed-up with a year later to identify use of skills and self-reported knowledge improvement.
Improving prehospital trauma care in Rwanda through continuous quality improvement: an interrupted time series analysis.	Scott et al.	2017	Rwanda	Nonrandomized Interventional Study	Low income	non-physician health worker, transportation providers	N/A	splint, analgesics	N/A	N/A	N/A	N/A	N/A	Quality improvement programs improved pain management and splinting 6.1% (0.017) and care delivery 0.7% per month (p=0.028)	3822	4;2;3	Calls into question one time trainings as well, does not provide data but does suggest CQI as an effective alternative path forward
Life supporting first aid (LSFA) teaching to Brazilians by television spots	Capone et al.	2000	Brazil	Cohort Study	Upper-middle income	factory worker	1 week	splint	N/A	N/A		N/A	N/A	Fracture management was performed correctly by 97% of trainees at one week post training, 96% at one month, and 68% at 13 months	240	4;2;3	In this study, authors tested knowledge improvements of factory workers who receivied a 1 week televised training of Life Saving First Aid.
Outcome of treatment of the mismanaged pediatric elbow trauma: A series of 73 cases	Butt et al.	2009	India	Case control study	Middle income	TBS	N/A	manipulation, herbal medicine, splint, leeches, massage	N/A	TBS services are cheaper, don't require insurance, and align with cultural beliefs	Volkmann's contracture, morbidity, tourniquet palsy, radial nerve involvement, amputation, abcess with radial nerve palsy, osteomyelitis, gangrene	N/A	N/A	Many patients with minor TBS treatment delay orthopedic care until complications develop, while ischemic pain and gangrene from constricting splints prompt orthopedic care sooner	73	4;2;3	This retrospective studied examined mismanaged cases of pediatric elbow trauma by traditional bonesetters to explore the complications that arise when utilizing bonesetters.
Pediatric First Aid Practices in Ghana: A Population-Based Survey.	Gyedu et al.	2015	Ghana	Nonrandomized Population Survey Study	Lower-middle income	caregivers	N/A	N/A	18% of caregivers utilized home-fracture care or TBS	N/A	N/A	N/A	N/A	Of childhood injuries, fractures are the least likely to be treated with recommended practices and more education increased odds of harmful practices (OR=14.1)	6520	3;1;1	In this cross-sectional population-based survey, authors assesed common pediatric first aid practices utilized by caregivers along in a pre-hospital setting. Practices were categorized into recommended, low-risk, and potentially harmful, and characteristics of caregivers were analyzed to identify correlations.
Practices and Perspectives of Traditional Bone Setters in Northern Tanzania.	Card et al.	2020	Tanzania	Retrospective Interview	Low income	TBS	N/A	Splint, massage, traction, animal products, refracture (malunion)	60% of rural Tanzanian population uses traditional medicine, including TBS. An estimated 10-40% use TBS worldwide	Orthodox services can treat more complex cases	Malunion, nonunion, gangrene, infection, tetanus	N/A	TBS: ranges $73.74-$216.89 for adults, $21.69 on average for a child, some accept animals in return for treatment Hospital: $216.61 on average	TBS are often informally trained by other TBS, but would be interested in collaborating with orthodox providers	6	4;2;2	In this study, authors identified current practices of TBS and attitudes towards collaboration with orthodox practicioners by conducting semi-structured interviews with TBSs.
Prehospital trauma care education for first responders in India.	Aekka et al.	2015	India	Nonrandomized Interventional Study	Middle income	varying	2 days	Splint	N/A	N/A	Increase in fracture stabilization/splinting knowledge six months post-training	N/A	N/A	Prehospital fracture care can be successfully taught in a two day course and retained for at least six months post training	48	4;2;2	In this two day training coruse, prehospital trauma care was taught to firefighters, police, ambulance/taxi drivers, hospital staff, nurses, and EMTS. Retention was tested via a pre- and post-test 6 months following initial training.
Review of the practice of traditional bone setting in Nigeria.	Dada et al.	2011	Nigeria	Literature Review	Lower-middle income	TBS	N/A	Splint, herbal medicine, massage	N/A	TBS services are cheaper, more accessible, quicker to heal, align with cultural and spirital beliefs, and recommended by family and friends	N/A	N/A	N/A	TBS training and practice is informal, unregulated, and undocumented	31 scientific papers	4;1;1	The authors conducted a literature search to identify current practices and problems of TBSs in Nigeria.
The practice of traditional bonesetting: training algorithm.	Omololu et al.	2008	Nigeria	Literature Review	Lower-middle income	TBS	N/A	Reduction, herbal medicine, splint, dressing, incantations	85% of patients used TBS before hospital	TBS services are cheaper, more accessible, have better outcomes, align with cultural beliefs, and recommended by family and friends	Gangrene, nonunion, malunion, contractures, osteomyelitis, limb shortening, amputation	N/A	N/A	TBSs are well-respected in Nigeria by both educated and illiterate individuals, but should have formal training, documentation procedures, and integration into primary care	N/A		This paper conducted a literature search on practices of TBSs, ultimately providing recommendations for a training algorithm and implementation into primary health care systems.
The role of the traditional bonesetter in primary fracture care in Nigeria.	Onuminya et al.	2004	Nigeria	Qualitative Study (Longitudinal)	Lower-middle income	TBS	N/A	herbal medicine, traction, manipulation, massage, refracture, dressing, splint, scarification, radiography, anti-rotation device	70% of rural population	N/A	TBS utilization accounts for 80% of fracture morbidity in hospitals and 60% of limb amputation from gangrene	N/A	TBS: patient pays what they can afford, monthly accomodation charge of 100-200 naira, no payment required if TBS fails	An integrated, multicenter approach is needed to educated TBSs	N/A	3;0;1	This was a five year qualitative study of a TBS practices, and the authors analayzed practices, including costs and splinting techniques, as well as complications.
Traditional bonesetters in northern Ghana: opportunities for engagement with the formal health sector.	Yempabe et a.	2020	Ghana	Mixed Methods Interview Study	Lower-middle income	TBS	N/A	massage, incantation, herbal medicine, dressing, sling	85% of patients in Nigeria use TBS, 63% of patients in a Ghanian hospital left to utilize TBS services	TBS services are cheaper, more accessible, quicker to heal, have better outcomes, and align with cultural and spiritual beliefs. Orthodox services use radiography, proper pain management, keep records, and can treat emergencies	Malunion, nonunion, infection, gangrene, limb loss	N/A	N/A	A one-day safe fracture care course for TBSs in Ethiopia decreased amputations by nearly half in the two years post-course. In Nigeria, trained TBSs have less complications than those untrained	28	4;2;1	In this study, the authors conducted semi-structured interviews with TBSs to identify socio-demographic characteristics, common practices, beliefs regarding orthodox care, and interest in collaboration with orthodox care of TBS.
Training Traditional Bonesetters in Basic Principles of Fracture Treatment: A Proof of Concept in Ghana.	Konadu-Yeboah et al.	2023	Ghana	Nonrandomized Interventional Study	Lower-middle income	TBS	4 days	massage, herbal medicine, incantation, splint, traction	60% of trauma cases in India treated by TBS	TBS services are cheaper and more accessible	TBS training increased knowledge of fracture splinting/limb bandaging, recognition of complications, record-keeping, hand hygiene, and patient rehabilitation. Percentages of TBS that encountered complications: limb gangrene (29.6%), malunion/nonunion (64.3%), paralysis (8.2%), compartment syndrom (42.9%), limb shortening/deformity (28.8%), skin ulceration (27.6%), wound infection (49%)	N/A	N/A	Training courses are effective to educate TBSs on safe practices and reduce complications	157	4;2;3	In this study, TBSs were first surveyed about common practices and characteristics and then trained in a four day course to improve fracture care. Knowledge improvement and retention was attained through pre- and post-training assessments.
Trauma training course: innovative teaching models and methods for training health workers in active conflict zones of Eastern Myanmar.	Washington et al.	2014	Myanmar	Case Series Study	Middle income	Non-physician health worker	4-18 months	reduction, splint-reduction using two pieces of sugar cane, two bungee cords, tape, small towel	N/A	N/A	Health workers were confident in applying new skills and satisfied with training	low-cost	N/A	Prehospital fracture can be effectively taught to non-physician healthcare workers using simulation-based models	26	4;1;2	This study evaluated a simulation-based training for health workers in basic trauma education. The authors explored the methods in which health workers were taught and analyzed pre-/post-test data.
Untapped potential of commercial drivers in providing post-crash care to road traffic accident victims: A cross-sectional study from fast urbanizing city of Jodhpur, India	Rustagi et al.	2023	India	Cross sectional Study	Middle income	transportation providers	N/A	cloth/bandage, traction, splinting, ash on wounds	N/A	N/A	Education was strongly correlated with drivers' knowledge and intended practices to manage accidents	N/A	N/A	Drivers with more education were more informed about practices for post-crash care	176	4;1;3	This cross-sectional study analyzed the role of commercial drivers in providing post-crash fracture care through surveys and knowledge tests.
